# Supplementary material for: A Morphological Study of Solvothermally Grown SnO2 Nanostructures for Application in Perovskite Solar Cells
Source: Nanomaterials (Basel). 2022 May 15;12(10):1686. doi: 10.3390/nano12101686 (PMC9143344; doi:10.3390/nano12101686)
Supplement: Supplementary file 1 [file nanomaterials-12-01686-s001.zip]

Archive with 1 entries (1 files):
- nanomaterials-1655076-supplementary.pdf
